# Supplementary material for: Creating and validating the Fine-Grained Question Subjectivity Dataset (FQSD): A new benchmark for enhanced automatic subjective question answering systems
Source: PLoS One. 2024 May 23;19(5):e0301696. doi: 10.1371/journal.pone.0301696 (PMC11115256; doi:10.1371/journal.pone.0301696)
Supplement: S1 File — (ZIP) [file pone.0301696.s001.zip]

Archive with 9 entries (8 files):
- FSQD-main/
- FSQD-main/BERT_Model.ipynb
- FSQD-main/Dataset.zip
- FSQD-main/FSQD-Json-dataset.zip
- FSQD-main/Figures.ipynb
- FSQD-main/LICENSE
- FSQD-main/Readme.md
- FSQD-main/RoBERTa_Model.ipynb
- FSQD-main/XLnet_Model.ipynb
